# Supplementary material for: Pediatric Medial Discoid Meniscus: Case Series and Postoperative Outcomes
Source: Children (Basel). 2025 May 16;12(5):646. doi: 10.3390/children12050646 (PMC12110035; doi:10.3390/children12050646)
Supplement: Supplementary file 1 [file children-12-00646-s001.zip]

Archive with 1 entries (1 files):
- Video from Franck.avi
